# Supplementary material for: Development of Extended-Release Mini-Tablets Containing Metoprolol Supported by Design of Experiments and Physiologically Based Biopharmaceutics Modeling
Source: Pharmaceutics. 2022 Apr 19;14(5):892. doi: 10.3390/pharmaceutics14050892 (PMC9146084; doi:10.3390/pharmaceutics14050892)
Supplement: Supplementary file 1 [file pharmaceutics-14-00892-s001.zip]

Archive with 1 entries (1 files):
- pharmaceutics-1663967-supplementary.pdf
